# Supplementary material for: A landmark‐free analysis of the pelvic girdle in Sulawesi ricefishes (Adrianichthyidae): How 2D and 3D geometric morphometrics can complement each other in the analysis of a complex structure
Source: Ecol Evol. 2023 Oct 18;13(10):e10613. doi: 10.1002/ece3.10613 (PMC10582673; doi:10.1002/ece3.10613)
Supplement: Supplementary file 3 — Data S3. [file ECE3-13-e10613-s001.xlsx]

## Sheet: READ ME
Additional Table S8 for: A landmark-free analysis of the pelvic girdle in Sulawesi ricefishes (Adrianichthyidae): How 2D and 3D geometric morphometrics can complement each other in the analysis of a complex structure
T. Spanke1, M. Gabelaia1, J. Flury1,2, L. Hilgers1,3, L. L. Watania1,4, B. Misof1, B. Wipfler1, D. Wowor5, D. F. Mokodongan5, F. Herder1, J. Schwarzer1
Corresponding author: Tobias Spanke
1Leibniz Institute for the Analysis of Biodiversity Change (LIB), Museum Koenig Bonn, Bonn Germany
2Department of Environmental Sciences, University of Basel, Basel, Switzerland
3LOEWE-Zentrum für Translationale Biodiversitätsgenomik, Frankfurt, Germany
4Faculty of Fisheries and Marine Science, Sam Ratulangi University, Manado, Indonesia
5Museum Zoologicum Bogoriense, Research Center for Biosystematics and Evolution, National Research and Innovation Agency (BRIN), Cibinong 16911, West Java, Indonesia
PGLS analysis for maximum likelihood estimation of lambda and lambda = 1
Bold numbers indicate signifcant predictor variables (p<0.05)
Orange marked lines indicate PC axes in which the ML estimations for lambda were not significantly different from lambda = 1

## Sheet: Table S8_2D_PGLS
Females						T-statistics
Principal component	Lambda ML estimate	Sig. different from 0	Sig. different from 1	Reproductive strategy (p value)	Standard length (p value)	Multiple R²	Adjusted R²	F	DF	p
1	0	1	0.21581	0.00269	0.018007	0.8595	0.8033	15.29	5	0.007404
2	0	1	0.0070285	0.6744	0.4715	0.1105	-0.2453	0.3105	5	0.7463
3	0	1	0.027934	0.01549	0.0652	0.7224	0.6113	6.505	5	0.04061
4	1	0.1232	1	0.4348	0.1536	0.548	0.3672	3.031	5	0.1374
5	0	1	0.035507	0.6876	0.1959	0.3676	0.1146	1.453	5	0.3181
6	0	1	0.2177	0.8127	0.4078	0.1772	-0.152	0.5383	5	0.6142
				F-statistics
Principal component	Lambda = 1	Reproductive strategy (p value)	Standard length (p value)	Multiple R²	Adjusted R²	F	DF	p
1	1	0.0004914	0.0003773	0.9528	0.9339	50.42	5	0.0004851
2	1	0.12756	0.0034	0.847	0.7858	13.84	5	0.009156
3	1	0.004766	0.003836	0.8807	0.833	18.46	5	0.004913
4	1	0.4348	0.1536	0.548	0.3672	3.031	5	0.1374
5	1	0.54985	0.01026	0.7714	0.68	8.438	5	0.02498
6	1	0.10566	0.02408	0.6947	0.5726	5.689	5	0.0515
Males						T-statistics
Principal component	Lambda ML estimate	Sig. different from 0	Sig. different from 1	Reproductive strategy (p value)	Standard length (p value)	Multiple R²	Adjusted R²	F	DF	p
1	0	1	0.013732	0.02188	0.024	0.7137	0.5992	6.233	5	0.04384
2	0	1	0.10478	0.7319	0.7862	0.02609	-0.3635	0.06698	5	0.936
3	0	1	0.33143	0.15787	0.02176	0.6968	0.5756	5.746	5	0.05061
4	0	1	1	0.05849	0.46807	0.5992	0.4389	3.738	5	0.1017
5	0	1	1	0.4745	0.9477	0.2038	-0.1147	0.6399	5	0.5657
6	0	1	0.0032582	0.757	0.6387	0.1803	-0.1476	0.55	5	0.6083
				F-statistics
Principal component	Lambda = 1	Reproductive strategy (p value)	Standard length (p value)	Multiple R²	Adjusted R²	F	DF	p
1	1	0.0055198	0.0005395	0.8127	0.7377	10.84	5	0.01519
2	1	0.332366	0.003317	0.848	0.7873	13.95	5	0.009001
3	1	0.0480199	0.0004817	0.9241	0.8937	30.44	5	0.001587
4	1	0.01432	0.2822	0.7253	0.6155	6.602	5	0.03953
5	1	0.05557	0.99967	0.5475	0.3664	3.024	5	0.1378
6	1	0.10081	0.005884	0.8127	0.7377	10.84	5	0.01519
Ratio
Principal component	Lambda ML estimate	Sig. different from 0	Sig. different from 1	Reproductive strategy (p value)	Standard length (p value)	Multiple R²	Adjusted R²	F	DF	p
1	0.882	0.07227	0.17822	0.6101	0.9809	0.07706	-0.2921	0.2087	5	0.8183
2	1	0.041861	1	0.58978	0.0137	0.727	0.6178	6.657	5	0.03894
3	0	1	0.2814	0.3963	0.7792	0.1619	-0.1733	0.4831	5	0.643
4	0	1	1	0.18724	0.02529	0.7055	0.5877	5.988	5	0.04707
5	0	1	0.1223	0.4098	0.747	0.159	-0.1774	0.4726	5	0.6486
6	0	1	0.076057	0.010699	0.00167	0.912	0.8768	25.92	5	0.002295
				F-statistics
Principal component	Lambda = 1	Reproductive strategy (p value)	Standard length (p value)	Multiple R²	Adjusted R²	F	DF	p
1	1	0.883	0.1971	0.2864	0.0008933	1.003	5	0.4302
2	1	0.58978	0.0137	0.727	0.6178	6.657	5	0.03894
3	1	0.2233	0.8273	0.3328	0.06596	1.247	5	0.3636
4	1	0.17807	0.01287	0.7772	0.688	8.719	5	0.02344
5	1	0.1849	0.8039	0.2237	-0.08676	0.7206	5	0.5309
6	1	0.0306445	0.000371	0.9435	0.9209	41.73	5	0.0007595

## Sheet: Table S8_3D_PGLS
Females						T-statistics
Principal component	Lambda ML estimate	Sig. different from 0	Sig. different from 1	Reproductive strategy (p value)	Standard length (p value)	Multiple R²	Adjusted R²	F	DF	p
1	0	1	0.092076	0.02124	0.02797	0.7083	0.5916	6.069	5	0.04597
2	1	0.75269	1	0.00167	0.001039	0.9259	0.8962	31.22	5	0.001497
3	0	1	0.10532	0.1285	0.1865	0.409	0.1726	1.73	5	0.2685
4	1	0.078782	1	0.037934	0.005083	0.8307	0.7629	12.26	5	0.0118
5	0	1	0.0068894	0.6924	0.5275	0.2802	-0.007717	0.9732	5	0.4396
6	0	1	0.0031753	0.7668	0.8104	0.01975	-0.3723	0.05038	5	0.9513
				F-statistics
Principal component	Lambda = 1	Reproductive strategy (p value)	Standard length (p value)	Multiple R²	Adjusted R²	F	DF	p
1	1	0.0435	0.03447	0.6924	0.5694	5.628	5	0.05247
2	1	0.00167	0.001039	0.9259	0.8962	31.22	5	0.001497
3	1	0.011607	0.001838	0.8857	0.8399	19.37	5	0.004419
4	1	0.037934	0.005083	0.8307	0.7629	12.26	5	0.0118
5	1	0.33111	0.001148	0.9025	0.8636	23.15	5	0.002965
6	1	0.07527	0.00684	0.7997	0.7196	9.98	5	0.01796
Males						T-statistics
Principal component	Lambda ML estimate	Sig. different from 0	Sig. different from 1	Reproductive strategy (p value)	Standard length (p value)	Multiple R²	Adjusted R²	F	DF	p
1	0	1	0.0062976	0.01935	0.2704	0.7371	0.6319	7.008	5	0.03545
2	0	1	0.00078053	0.1423	0.1796	0.3947	0.1526	1.63	5	0.285
3	1	0.0241	1	0.964058	0.006221	0.8185	0.7459	11.27	5	0.01404
4	1	0.24191	1	0.18454	0.006542	0.8037	0.7252	10.24	5	0.01707
5	1	0.057565	1	0.8297	0.6102	0.06191	-0.3133	0.165	5	0.8523
6	0	1	0.05927	0.3457	0.4047	0.1868	-0.1385	0.5743	5	0.5963
				F-statistics
Principal component	Lambda = 1	Reproductive strategy (p value)	Standard length (p value)	Multiple R²	Adjusted R²	F	DF	p
1	1	0.12511	0.01581	0.8338	0.7673	12.54	5	0.01127
2	1	0.052253	0.003004	0.8546	0.7964	14.69	5	0.008062
3	1	0.964058	0.006221	0.8185	0.7459	11.27	5	0.01404
4	1	0.18454	0.006542	0.8037	0.7252	10.24	5	0.01707
5	1	0.8297	0.6102	0.06191	-0.3133	0.165	5	0.8523
6	1	0.598	0.894	0.07534	-0.2945	0.2037	5	0.8221
Ratio
Principal component	Lambda ML estimate	Sig. different from 0	Sig. different from 1	Reproductive strategy (p value)	Standard length (p value)	Multiple R²	Adjusted R²	F	DF	p
1	0	1	0.020534	0.6	0.8407	0.06818	-0.3045	0.1829	5	0.8382
2	0	1	0.080319	0.6923	0.4612	0.1431	-0.1997	0.4174	5	0.6797
3	0	1	3.4908e-05	0.192	0.9703	0.3132	0.0385	1.14	5	0.3909
4	0	1	2.6818e-05	0.8193	0.2938	0.2251	-0.08485	0.7263	5	0.5286
5	0	1	0.86401	0.1299	0.2958	0.4889	0.2844	2.391	5	0.1868
6	0	1	0.0095339	0.178949	0.00928	0.791	0.7074	9.462	5	0.01997
				F-statistics
Principal component	Lambda = 1	Reproductive strategy (p value)	Standard length (p value)	Multiple R²	Adjusted R²	F	DF	p
1	1	0.1461	0.6269	0.4147	0.1806	1.771	5	0.2621
2	1	0.6619	0.8835	0.02459	-0.3656	0.06302	5	0.9397
3	1	0.47776	0.04317	0.6041	0.4458	3.815	5	0.09859
4	1	0.9793	0.1048	0.4415	0.218	1.976	5	0.2332
5	1	0.3559	0.3033	0.3057	0.02798	1.101	5	0.4017
6	1	0.9682	0.1457	0.3594	0.1032	1.403	5	0.3285
